# Supplementary material for: Egg Removal via Cloacoscopy in Three Dystocic Leopard Geckos (Eublepharis macularius)
Source: Animals (Basel). 2023 Mar 3;13(5):924. doi: 10.3390/ani13050924 (PMC10000207; doi:10.3390/ani13050924)
Supplement: Supplementary file 1 [file animals-13-00924-s001.zip]

Archive with 2 entries (2 files):
- Video.mp4
- __MACOSX/._Video.mp4
